# Supplementary material for: The ichthyofauna of a poorly known area in the middle-southern Espinhaço mountain range, state of Minas Gerais, Brazil: diagnostics and identification keys
Source: Zookeys. 2021 Aug 3;1054:25–66. doi: 10.3897/zookeys.1054.67554 (PMC8355004; doi:10.3897/zookeys.1054.67554)
Supplement: XML Treatment for Leporellus vittatus [file zookeys.1054.67554-treatment4.xml]

<!DOCTYPE tp:taxon-treatment
  PUBLIC "-//TaxonX//DTD Taxonomic Treatment Publishing DTD v0 20100105//EN" "tax-treatment-NSO.dtd">
<tp:taxon-treatment xmlns:tp="http://www.plazi.org/taxpub"><tp:treatment-meta><kwd-group><label>Taxon classification</label><kwd><named-content xmlns:xlink="http://www.w3.org/1999/xlink" content-type="kingdom">Animalia</named-content></kwd><kwd><named-content xmlns:xlink="http://www.w3.org/1999/xlink" content-type="order">Characiformes</named-content></kwd><kwd><named-content xmlns:xlink="http://www.w3.org/1999/xlink" content-type="family">Anostomidae</named-content></kwd></kwd-group><mixed-citation publication-type="journal"><person-group><name><surname>dos Santos</surname><given-names>Sérgio Alexandre</given-names></name><name><surname>de Britto</surname><given-names>Marcelo Ribeiro</given-names></name></person-group><article-title>The ichthyofauna of a poorly known area in the middle-southern Espinhaço mountain range, state of Minas Gerais, Brazil: diagnostics and identification keys</article-title><source>Zookeys</source><day>03</day><month>8</month><year>2021</year><volume>1054</volume><fpage>25</fpage><lpage>66</lpage><pub-id pub-id-type="doi">10.3897/zookeys.1054.67554</pub-id></mixed-citation></tp:treatment-meta><tp:nomenclature><tp:taxon-name>
                <object-id xmlns:xlink="http://www.w3.org/1999/xlink" content-type="arpha" xlink:type="simple">434A5299-894C-5B91-ACB5-8734BA548ED8</object-id>
                <tp:taxon-name-part taxon-name-part-type="genus" reg="Leporellus">Leporellus</tp:taxon-name-part>
                <tp:taxon-name-part taxon-name-part-type="species" reg="vittatus">vittatus</tp:taxon-name-part>
              </tp:taxon-name><tp:taxon-authority>(Valenciennes, 1850)</tp:taxon-authority></tp:nomenclature><tp:treatment-sec sec-type="distribution" id="SECID0ETJCI"><title>Distribution.</title><p>Rio Amazonas, rio Paraná-Paraguay, and rio São Francisco basins: Brazil, Ecuador, Colombia, Bolivia, Paraguay, and Peru.</p></tp:treatment-sec><tp:treatment-sec sec-type="diagnosis" id="SECID0EYJCI"><title>Diagnosis.</title><p><italic><tp:taxon-name><tp:taxon-name-part taxon-name-part-type="genus" reg="Leporellus">Leporellus</tp:taxon-name-part><tp:taxon-name-part taxon-name-part-type="species" reg="vittatus">vittatus</tp:taxon-name-part></tp:taxon-name></italic> is diagnosed by having two longitudinal dark stripes on upper and lower lobes and one on the caudal fin median rays.</p></tp:treatment-sec></tp:taxon-treatment>
