# Supplementary material for: The ichthyofauna of a poorly known area in the middle-southern Espinhaço mountain range, state of Minas Gerais, Brazil: diagnostics and identification keys
Source: Zookeys. 2021 Aug 3;1054:25–66. doi: 10.3897/zookeys.1054.67554 (PMC8355004; doi:10.3897/zookeys.1054.67554)
Supplement: XML Treatment for Leporinus copelandii [file zookeys.1054.67554-treatment6.xml]

<!DOCTYPE tp:taxon-treatment
  PUBLIC "-//TaxonX//DTD Taxonomic Treatment Publishing DTD v0 20100105//EN" "tax-treatment-NSO.dtd">
<tp:taxon-treatment xmlns:tp="http://www.plazi.org/taxpub"><tp:treatment-meta><kwd-group><label>Taxon classification</label><kwd><named-content xmlns:xlink="http://www.w3.org/1999/xlink" content-type="kingdom">Animalia</named-content></kwd><kwd><named-content xmlns:xlink="http://www.w3.org/1999/xlink" content-type="order">Characiformes</named-content></kwd><kwd><named-content xmlns:xlink="http://www.w3.org/1999/xlink" content-type="family">Anostomidae</named-content></kwd></kwd-group><mixed-citation publication-type="journal"><person-group><name><surname>dos Santos</surname><given-names>Sérgio Alexandre</given-names></name><name><surname>de Britto</surname><given-names>Marcelo Ribeiro</given-names></name></person-group><article-title>The ichthyofauna of a poorly known area in the middle-southern Espinhaço mountain range, state of Minas Gerais, Brazil: diagnostics and identification keys</article-title><source>Zookeys</source><day>03</day><month>8</month><year>2021</year><volume>1054</volume><fpage>25</fpage><lpage>66</lpage><pub-id pub-id-type="doi">10.3897/zookeys.1054.67554</pub-id></mixed-citation></tp:treatment-meta><tp:nomenclature><tp:taxon-name>
                <object-id xmlns:xlink="http://www.w3.org/1999/xlink" content-type="arpha" xlink:type="simple">EFAC6900-AA6E-578B-A2C7-4E0DBD73D16D</object-id>
                <tp:taxon-name-part taxon-name-part-type="genus" reg="Leporinus">Leporinus</tp:taxon-name-part>
                <tp:taxon-name-part taxon-name-part-type="species" reg="copelandii">copelandii</tp:taxon-name-part>
              </tp:taxon-name><tp:taxon-authority>Steindachner, 1875</tp:taxon-authority></tp:nomenclature><tp:treatment-sec sec-type="distribution" id="SECID0EFNCI"><title>Distribution.</title><p>Rio Paraíba do Sul and rio Doce basins, Brazil.</p></tp:treatment-sec><tp:treatment-sec sec-type="diagnosis" id="SECID0EKNCI"><title>Diagnosis.</title><p><italic><tp:taxon-name><tp:taxon-name-part taxon-name-part-type="genus" reg="Leporinus">Leporinus</tp:taxon-name-part><tp:taxon-name-part taxon-name-part-type="species" reg="copelandii">copelandii</tp:taxon-name-part></tp:taxon-name></italic> differs from its congeners by having three rounded or slightly rectangular spots conspicuously distributed in median line of the body, respectively below dorsal fin, below adipose fin and at the end of caudal peduncle; and all fins presenting reddish color.</p></tp:treatment-sec></tp:taxon-treatment>
