# Supplementary material for: The ichthyofauna of a poorly known area in the middle-southern Espinhaço mountain range, state of Minas Gerais, Brazil: diagnostics and identification keys
Source: Zookeys. 2021 Aug 3;1054:25–66. doi: 10.3897/zookeys.1054.67554 (PMC8355004; doi:10.3897/zookeys.1054.67554)
Supplement: XML Treatment for Characidium [file zookeys.1054.67554-treatment11.xml]

<!DOCTYPE tp:taxon-treatment
  PUBLIC "-//TaxonX//DTD Taxonomic Treatment Publishing DTD v0 20100105//EN" "tax-treatment-NSO.dtd">
<tp:taxon-treatment xmlns:tp="http://www.plazi.org/taxpub"><tp:treatment-meta><kwd-group><label>Taxon classification</label><kwd><named-content xmlns:xlink="http://www.w3.org/1999/xlink" content-type="kingdom">Animalia</named-content></kwd><kwd><named-content xmlns:xlink="http://www.w3.org/1999/xlink" content-type="order">Characiformes</named-content></kwd><kwd><named-content xmlns:xlink="http://www.w3.org/1999/xlink" content-type="family">Crenuchidae</named-content></kwd></kwd-group><mixed-citation publication-type="journal"><person-group><name><surname>dos Santos</surname><given-names>Sérgio Alexandre</given-names></name><name><surname>de Britto</surname><given-names>Marcelo Ribeiro</given-names></name></person-group><article-title>The ichthyofauna of a poorly known area in the middle-southern Espinhaço mountain range, state of Minas Gerais, Brazil: diagnostics and identification keys</article-title><source>Zookeys</source><day>03</day><month>8</month><year>2021</year><volume>1054</volume><fpage>25</fpage><lpage>66</lpage><pub-id pub-id-type="doi">10.3897/zookeys.1054.67554</pub-id></mixed-citation></tp:treatment-meta><tp:nomenclature><tp:taxon-name>
                <object-id xmlns:xlink="http://www.w3.org/1999/xlink" content-type="arpha" xlink:type="simple">F9AA8CE3-894A-5103-8F02-ECBAE14E100A</object-id>
                <tp:taxon-name-part taxon-name-part-type="genus" reg="Characidium">Characidium</tp:taxon-name-part>
              </tp:taxon-name><tp:taxon-authority>sp. A</tp:taxon-authority><xref ref-type="fig" rid="F4">Fig. 3C</xref></tp:nomenclature><tp:treatment-sec sec-type="distribution" id="SECID0EOWCI"><title>Distribution.</title><p>Upper rio Santo Antônio, rio Doce basin.</p></tp:treatment-sec><tp:treatment-sec sec-type="diagnosis" id="SECID0ETWCI"><title>Diagnosis.</title><p><italic><tp:taxon-name><tp:taxon-name-part taxon-name-part-type="genus" reg="Characidium">Characidium</tp:taxon-name-part></tp:taxon-name></italic> sp. A differs from its congeners of this study by having very tapered snout; wide and conspicuous vertical bars in the lateral of body in both juveniles and adults specimens; longitudinal dark band occupying one or more scales; one-two dark, wide and conspicuous bands in half of caudal fin rays and another in the base of first and posterior caudal fin ray.</p></tp:treatment-sec><tp:treatment-sec sec-type="remarks" id="SECID0EAXCI"><title>Remarks.</title><p>In this study, we refer <italic><tp:taxon-name><tp:taxon-name-part taxon-name-part-type="genus" reg="Characidium">Characidium</tp:taxon-name-part></tp:taxon-name></italic> sp. A such as a first putative new species from the rio Doce basin, due to differences in morphology and color pattern between this species and another similar ones from Southeastern Brazil river basins such as <italic><tp:taxon-name><tp:taxon-name-part taxon-name-part-type="genus" reg="Characidium">C.</tp:taxon-name-part><tp:taxon-name-part taxon-name-part-type="species" reg="alipioi">alipioi</tp:taxon-name-part></tp:taxon-name></italic>, <italic><tp:taxon-name><tp:taxon-name-part taxon-name-part-type="genus" reg="Characidium">C.</tp:taxon-name-part><tp:taxon-name-part taxon-name-part-type="species" reg="grajahuense">grajahuense</tp:taxon-name-part></tp:taxon-name></italic>, <italic><tp:taxon-name><tp:taxon-name-part taxon-name-part-type="genus" reg="Characidium">C.</tp:taxon-name-part><tp:taxon-name-part taxon-name-part-type="species" reg="lagosantense">lagosantense</tp:taxon-name-part></tp:taxon-name></italic>, <italic><tp:taxon-name><tp:taxon-name-part taxon-name-part-type="genus" reg="Characidium">C.</tp:taxon-name-part><tp:taxon-name-part taxon-name-part-type="species" reg="lauroi">lauroi</tp:taxon-name-part></tp:taxon-name></italic>, and <italic><tp:taxon-name><tp:taxon-name-part taxon-name-part-type="genus" reg="Characidium">C.</tp:taxon-name-part><tp:taxon-name-part taxon-name-part-type="species" reg="timbuiense">timbuiense</tp:taxon-name-part></tp:taxon-name></italic>.</p></tp:treatment-sec><tp:treatment-sec><!--Section generated to contain objects referenced in tp:taxon-treatment.--><fig id="F4" position="float" orientation="portrait"><object-id xmlns:xlink="http://www.w3.org/1999/xlink" content-type="doi" xlink:type="simple">10.3897/zookeys.1054.67554.figure3</object-id><object-id xmlns:xlink="http://www.w3.org/1999/xlink" content-type="arpha" xlink:type="simple">3948FC3D-50A3-56E4-B0D6-C1EBA3EBE4AE</object-id><label>Figure 3.</label><caption><p><tp:taxon-name><tp:taxon-name-part taxon-name-part-type="order">Characiformes</tp:taxon-name-part></tp:taxon-name> species from the middle-southern Espinhaço mountain range, Minas Gerais state, Brazil <bold>A</bold><italic><tp:taxon-name><tp:taxon-name-part taxon-name-part-type="genus" reg="Hypomasticus">Hypomasticus</tp:taxon-name-part><tp:taxon-name-part taxon-name-part-type="species" reg="thayeri">thayeri</tp:taxon-name-part></tp:taxon-name></italic>, <named-content xmlns:xlink="http://www.w3.org/1999/xlink" content-type="dwc:institutional_code" xlink:type="simple">MNRJ</named-content> 43577, 91.1 mm SL <bold>B</bold><italic><tp:taxon-name><tp:taxon-name-part taxon-name-part-type="genus" reg="Characidium">Characidium</tp:taxon-name-part><tp:taxon-name-part taxon-name-part-type="species" reg="fasciatum">fasciatum</tp:taxon-name-part></tp:taxon-name></italic>, <named-content xmlns:xlink="http://www.w3.org/1999/xlink" content-type="dwc:institutional_code" xlink:type="simple">MNRJ</named-content> 48435, 68.8 mm SL <bold>C</bold><italic><tp:taxon-name><tp:taxon-name-part taxon-name-part-type="genus" reg="Characidium">Characidium</tp:taxon-name-part></tp:taxon-name></italic> sp. A, <named-content xmlns:xlink="http://www.w3.org/1999/xlink" content-type="dwc:institutional_code" xlink:type="simple">MNRJ</named-content> 46861, 65.5 mm SL <bold>D</bold><italic><tp:taxon-name><tp:taxon-name-part taxon-name-part-type="genus" reg="Characidium">Characidium</tp:taxon-name-part></tp:taxon-name></italic> sp. B, <named-content xmlns:xlink="http://www.w3.org/1999/xlink" content-type="dwc:institutional_code" xlink:type="simple">MNRJ</named-content> 48460, 56.2 mm SL <bold>E</bold><italic><tp:taxon-name><tp:taxon-name-part taxon-name-part-type="genus" reg="Characidium">Characidium</tp:taxon-name-part></tp:taxon-name></italic> sp. C, <named-content xmlns:xlink="http://www.w3.org/1999/xlink" content-type="dwc:institutional_code" xlink:type="simple">MNRJ</named-content> 46911, 42.3 mm SL <bold>F</bold><italic><tp:taxon-name><tp:taxon-name-part taxon-name-part-type="genus" reg="Astyanax">Astyanax</tp:taxon-name-part><tp:taxon-name-part taxon-name-part-type="species" reg="lacustris">lacustris</tp:taxon-name-part></tp:taxon-name></italic>, <named-content xmlns:xlink="http://www.w3.org/1999/xlink" content-type="dwc:institutional_code" xlink:type="simple">MNRJ</named-content> 48521, 52.6 mm SL <bold>G</bold><italic><tp:taxon-name><tp:taxon-name-part taxon-name-part-type="genus" reg="Deuterodon">Deuterodon</tp:taxon-name-part><tp:taxon-name-part taxon-name-part-type="species" reg="giton">giton</tp:taxon-name-part></tp:taxon-name></italic>, <named-content xmlns:xlink="http://www.w3.org/1999/xlink" content-type="dwc:institutional_code" xlink:type="simple">MNRJ</named-content> 48129, 47.5 mm SL <bold>H</bold><italic><tp:taxon-name><tp:taxon-name-part taxon-name-part-type="genus" reg="Deuterodon">Deuterodon</tp:taxon-name-part><tp:taxon-name-part taxon-name-part-type="species" reg="intermedius">intermedius</tp:taxon-name-part></tp:taxon-name></italic>, <named-content xmlns:xlink="http://www.w3.org/1999/xlink" content-type="dwc:institutional_code" xlink:type="simple">MNRJ</named-content> 47840, 42.1 mm SL <bold>I</bold><italic><tp:taxon-name><tp:taxon-name-part taxon-name-part-type="genus" reg="Deuterodon">Deuterodon</tp:taxon-name-part><tp:taxon-name-part taxon-name-part-type="species" reg="pedri">pedri</tp:taxon-name-part></tp:taxon-name></italic>, <named-content xmlns:xlink="http://www.w3.org/1999/xlink" content-type="dwc:institutional_code" xlink:type="simple">MNRJ</named-content> 48381, 65.5 mm SL <bold>J</bold><tp:taxon-name><tp:taxon-name-part taxon-name-part-type="genus" reg="Deuterodon">Deuterodon</tp:taxon-name-part><tp:taxon-name-part taxon-name-part-type="uncertainty-rank">aff.</tp:taxon-name-part><tp:taxon-name-part taxon-name-part-type="species" reg="taeniatus">taeniatus</tp:taxon-name-part></tp:taxon-name>, <named-content xmlns:xlink="http://www.w3.org/1999/xlink" content-type="dwc:institutional_code" xlink:type="simple">MNRJ</named-content> 45824, 55.5 mm SL <bold>K</bold><italic><tp:taxon-name><tp:taxon-name-part taxon-name-part-type="genus" reg="Hasemania">Hasemania</tp:taxon-name-part><tp:taxon-name-part taxon-name-part-type="species" reg="nana">nana</tp:taxon-name-part></tp:taxon-name></italic>, <named-content xmlns:xlink="http://www.w3.org/1999/xlink" content-type="dwc:institutional_code" xlink:type="simple">MNRJ</named-content> 48440, 28.4 mm SL <bold>L</bold><italic><tp:taxon-name><tp:taxon-name-part taxon-name-part-type="genus" reg="Hasemania">Hasemania</tp:taxon-name-part></tp:taxon-name></italic> sp., <named-content xmlns:xlink="http://www.w3.org/1999/xlink" content-type="dwc:institutional_code" xlink:type="simple">MNRJ</named-content> 48416, 25.1 mm SL <bold>M</bold><italic><tp:taxon-name><tp:taxon-name-part taxon-name-part-type="genus" reg="Oligosarcus">Oligosarcus</tp:taxon-name-part><tp:taxon-name-part taxon-name-part-type="species" reg="argenteus">argenteus</tp:taxon-name-part></tp:taxon-name></italic>, <named-content xmlns:xlink="http://www.w3.org/1999/xlink" content-type="dwc:institutional_code" xlink:type="simple">MNRJ</named-content> 48393, 82.6 mm SL <bold>N</bold><italic><tp:taxon-name><tp:taxon-name-part taxon-name-part-type="genus" reg="Piabina">Piabina</tp:taxon-name-part><tp:taxon-name-part taxon-name-part-type="species" reg="argentea">argentea</tp:taxon-name-part></tp:taxon-name></italic>, <named-content xmlns:xlink="http://www.w3.org/1999/xlink" content-type="dwc:institutional_code" xlink:type="simple">MZUSP</named-content> 110200, 44.2 mm SL <bold>O</bold><italic><tp:taxon-name><tp:taxon-name-part taxon-name-part-type="genus" reg="Psalidodon">Psalidodon</tp:taxon-name-part><tp:taxon-name-part taxon-name-part-type="species" reg="rivularis">rivularis</tp:taxon-name-part></tp:taxon-name></italic>, <named-content xmlns:xlink="http://www.w3.org/1999/xlink" content-type="dwc:institutional_code" xlink:type="simple">MNRJ</named-content> 48516, 46.8 mm SL <bold>P</bold><italic><tp:taxon-name><tp:taxon-name-part taxon-name-part-type="genus" reg="Psalidodon">Psalidodon</tp:taxon-name-part></tp:taxon-name></italic> sp. <named-content xmlns:xlink="http://www.w3.org/1999/xlink" content-type="dwc:institutional_code" xlink:type="simple">MNRJ</named-content> 48128, 59.4 mm SL <bold>Q</bold><italic><tp:taxon-name><tp:taxon-name-part taxon-name-part-type="genus" reg="Hoplias">Hoplias</tp:taxon-name-part><tp:taxon-name-part taxon-name-part-type="species" reg="intermedius">intermedius</tp:taxon-name-part></tp:taxon-name></italic><named-content xmlns:xlink="http://www.w3.org/1999/xlink" content-type="dwc:institutional_code" xlink:type="simple">MZUSP</named-content> 54696, 40.4 mm SL.</p></caption><graphic xmlns:xlink="http://www.w3.org/1999/xlink" xlink:href="zookeys-1054-025-g004.jpg" position="float" orientation="portrait" xlink:type="simple" id="oo_573396.jpg"><uri content-type="original_file" xlink:type="simple">https://binary.pensoft.net/fig/573396</uri></graphic></fig></tp:treatment-sec></tp:taxon-treatment>
