# Supplementary material for: The ichthyofauna of a poorly known area in the middle-southern Espinhaço mountain range, state of Minas Gerais, Brazil: diagnostics and identification keys
Source: Zookeys. 2021 Aug 3;1054:25–66. doi: 10.3897/zookeys.1054.67554 (PMC8355004; doi:10.3897/zookeys.1054.67554)
Supplement: XML Treatment for Knodus moenkhausii [file zookeys.1054.67554-treatment24.xml]

<!DOCTYPE tp:taxon-treatment
  PUBLIC "-//TaxonX//DTD Taxonomic Treatment Publishing DTD v0 20100105//EN" "tax-treatment-NSO.dtd">
<tp:taxon-treatment xmlns:tp="http://www.plazi.org/taxpub"><tp:treatment-meta><kwd-group><label>Taxon classification</label><kwd><named-content xmlns:xlink="http://www.w3.org/1999/xlink" content-type="kingdom">Animalia</named-content></kwd><kwd><named-content xmlns:xlink="http://www.w3.org/1999/xlink" content-type="order">Characiformes</named-content></kwd><kwd><named-content xmlns:xlink="http://www.w3.org/1999/xlink" content-type="family">Characidae</named-content></kwd></kwd-group><mixed-citation publication-type="journal"><person-group><name><surname>dos Santos</surname><given-names>Sérgio Alexandre</given-names></name><name><surname>de Britto</surname><given-names>Marcelo Ribeiro</given-names></name></person-group><article-title>The ichthyofauna of a poorly known area in the middle-southern Espinhaço mountain range, state of Minas Gerais, Brazil: diagnostics and identification keys</article-title><source>Zookeys</source><day>03</day><month>8</month><year>2021</year><volume>1054</volume><fpage>25</fpage><lpage>66</lpage><pub-id pub-id-type="doi">10.3897/zookeys.1054.67554</pub-id></mixed-citation></tp:treatment-meta><tp:nomenclature><tp:taxon-name>
                <object-id xmlns:xlink="http://www.w3.org/1999/xlink" content-type="arpha" xlink:type="simple">2745CC2C-4939-5500-A768-FEF1EB3591D6</object-id>
                <tp:taxon-name-part taxon-name-part-type="genus" reg="Knodus">Knodus</tp:taxon-name-part>
                <tp:taxon-name-part taxon-name-part-type="species" reg="moenkhausii">moenkhausii</tp:taxon-name-part>
              </tp:taxon-name><tp:taxon-authority>(Eigenmann &amp; Kennedy, 1903)</tp:taxon-authority></tp:nomenclature><tp:treatment-sec sec-type="distribution" id="SECID0EZ2DI"><title>Distribution.</title><p>Rio Doce, rio Paraíba do Sul, upper rio Paraná, rio Paraguay, and rio Jequitinhonha basins, in Brazil, and some drainages in Bolivia and Paraguay.</p></tp:treatment-sec><tp:treatment-sec sec-type="remarks" id="SECID0E52DI"><title>Remarks.</title><p>Occurrence of <italic><tp:taxon-name><tp:taxon-name-part taxon-name-part-type="genus" reg="Knodus">K.</tp:taxon-name-part><tp:taxon-name-part taxon-name-part-type="species" reg="moenkhausii">moenkhausii</tp:taxon-name-part></tp:taxon-name></italic> in the rio Doce basin was already confirmed. Different studies have mentioned about such record (<xref ref-type="bibr" rid="B28">dos Santos 2015</xref>; <xref ref-type="bibr" rid="B36">Vieira et al. 2015</xref>; <xref ref-type="bibr" rid="B27">Sales et al. 2018</xref>). In <xref ref-type="bibr" rid="B36">Vieira et al. (2015)</xref> the species was identified such as <tp:taxon-name><tp:taxon-name-part taxon-name-part-type="genus" reg="Knodus">K.</tp:taxon-name-part><tp:taxon-name-part taxon-name-part-type="uncertainty-rank">cf.</tp:taxon-name-part><tp:taxon-name-part taxon-name-part-type="species" reg="moenkhausii">moenkhausii</tp:taxon-name-part></tp:taxon-name>. In tributaries of the rio Santo Antônio basin is quite common to collect it. However, it may be an exotic species which was introduced on the basin in the past (<xref ref-type="bibr" rid="B36">Vieira et al. 2015</xref>), but future research will be needed to confirm how the species reached the basin. <xref ref-type="bibr" rid="B30">Souza et al. (2015)</xref> revealed through DNA barcoding technique that <italic><tp:taxon-name><tp:taxon-name-part taxon-name-part-type="genus" reg="Knodus">K.</tp:taxon-name-part><tp:taxon-name-part taxon-name-part-type="species" reg="moenkhausii">moenkhausii</tp:taxon-name-part></tp:taxon-name></italic> has been shared throughout rio São Francisco, rio Paraíba do Sul and upper rio Paraná basins, through recent interchange. According to the authors, the species represent a single panmitic species, and its sharing in those basins may have occurred due to different human activity processes, such as intentional introduction, transposition of natural barriers or accidental escape in ornamental fish trade.</p></tp:treatment-sec><ref-list><ref id="B28"><mixed-citation xmlns:xlink="http://www.w3.org/1999/xlink" xlink:type="simple"><person-group><name name-style="western"><surname>dos Santos</surname><given-names>SA</given-names></name></person-group> (<year>2015</year>) Peixes. In: Pimenta BVS, Câmara T (Orgs) Fauna: Leste Atlântico do Espinhaço Meridional. Bicho do Mato Editora, Belo Horizonte, 106–131.</mixed-citation></ref><ref id="B36"><mixed-citation xmlns:xlink="http://www.w3.org/1999/xlink" xlink:type="simple"><person-group><name name-style="western"><surname>Vieira</surname><given-names>F</given-names></name><name name-style="western"><surname>Gomes</surname><given-names>JPG</given-names></name><name name-style="western"><surname>Maia</surname><given-names>BP</given-names></name><name name-style="western"><surname>Martins</surname><given-names>LG</given-names></name></person-group> (<year>2015</year>) <source>Peixes do Quadrilátero Ferrífero – guia de identificação.</source><publisher-name>Fundação Biodiversitas</publisher-name>, <publisher-loc>Belo Horizonte</publisher-loc>, <size units="page">208 pp</size>.</mixed-citation></ref><ref id="B27"><mixed-citation xmlns:xlink="http://www.w3.org/1999/xlink" xlink:type="simple"><person-group><name name-style="western"><surname>Sales</surname><given-names>NG</given-names></name><name name-style="western"><surname>Mariani</surname><given-names>S</given-names></name><name name-style="western"><surname>Salvador</surname><given-names>GN</given-names></name><name name-style="western"><surname>Pessali</surname><given-names>TC</given-names></name><name name-style="western"><surname>Carvalho</surname><given-names>DC</given-names></name></person-group> (<year>2018</year>) <article-title>Hidden diversity hampers conservation efforts in a highly impacted Neotropical river system.</article-title><source>Frontiers in Genetics</source><volume>9</volume>(<issue>271</issue>): <fpage>1</fpage>–<lpage>11</lpage>. <ext-link xlink:type="simple" ext-link-type="doi" xlink:href="10.3389/fgene.2018.00271">https://doi.org/10.3389/fgene.2018.00271</ext-link></mixed-citation></ref><ref id="B30"><mixed-citation xmlns:xlink="http://www.w3.org/1999/xlink" xlink:type="simple"><person-group><name name-style="western"><surname>Souza</surname><given-names>CS</given-names></name><name name-style="western"><surname>Oliveira</surname><given-names>C</given-names></name><name name-style="western"><surname>Pereira</surname><given-names>LHG</given-names></name></person-group> (<year>2015</year>) <italic><tp:taxon-name><tp:taxon-name-part taxon-name-part-type="genus">Knodus</tp:taxon-name-part><tp:taxon-name-part taxon-name-part-type="species">moenkhausii</tp:taxon-name-part></tp:taxon-name></italic> (<tp:taxon-name><tp:taxon-name-part taxon-name-part-type="order">Characiformes</tp:taxon-name-part></tp:taxon-name>: <tp:taxon-name><tp:taxon-name-part taxon-name-part-type="family">Characidae</tp:taxon-name-part></tp:taxon-name>): one fish species, three hydrographic basins – a natural or anthropogenic phenomenon? DNA Barcodes 3: 129–138. <ext-link xlink:type="simple" ext-link-type="doi" xlink:href="10.1515/dna-2015-0016">https://doi.org/10.1515/dna-2015-0016</ext-link></mixed-citation></ref></ref-list></tp:taxon-treatment>
