# Supplementary material for: The ichthyofauna of a poorly known area in the middle-southern Espinhaço mountain range, state of Minas Gerais, Brazil: diagnostics and identification keys
Source: Zookeys. 2021 Aug 3;1054:25–66. doi: 10.3897/zookeys.1054.67554 (PMC8355004; doi:10.3897/zookeys.1054.67554)
Supplement: XML Treatment for Psalidodon [file zookeys.1054.67554-treatment29.xml]

<!DOCTYPE tp:taxon-treatment
  PUBLIC "-//TaxonX//DTD Taxonomic Treatment Publishing DTD v0 20100105//EN" "tax-treatment-NSO.dtd">
<tp:taxon-treatment xmlns:tp="http://www.plazi.org/taxpub"><tp:treatment-meta><kwd-group><label>Taxon classification</label><kwd><named-content xmlns:xlink="http://www.w3.org/1999/xlink" content-type="kingdom">Animalia</named-content></kwd><kwd><named-content xmlns:xlink="http://www.w3.org/1999/xlink" content-type="order">Characiformes</named-content></kwd><kwd><named-content xmlns:xlink="http://www.w3.org/1999/xlink" content-type="family">Characidae</named-content></kwd></kwd-group><mixed-citation publication-type="journal"><person-group><name><surname>dos Santos</surname><given-names>Sérgio Alexandre</given-names></name><name><surname>de Britto</surname><given-names>Marcelo Ribeiro</given-names></name></person-group><article-title>The ichthyofauna of a poorly known area in the middle-southern Espinhaço mountain range, state of Minas Gerais, Brazil: diagnostics and identification keys</article-title><source>Zookeys</source><day>03</day><month>8</month><year>2021</year><volume>1054</volume><fpage>25</fpage><lpage>66</lpage><pub-id pub-id-type="doi">10.3897/zookeys.1054.67554</pub-id></mixed-citation></tp:treatment-meta><tp:nomenclature><tp:taxon-name>
                <object-id xmlns:xlink="http://www.w3.org/1999/xlink" content-type="arpha" xlink:type="simple">5205CA9E-D13C-5856-B1E0-A8D2076A503D</object-id>
                <tp:taxon-name-part taxon-name-part-type="genus" reg="Psalidodon">Psalidodon</tp:taxon-name-part>
              </tp:taxon-name><tp:taxon-authority>sp.</tp:taxon-authority><xref ref-type="fig" rid="F4">Fig. 3P</xref></tp:nomenclature><tp:treatment-sec sec-type="distribution" id="SECID0E3HAK"><title>Distribution.</title><p>Upper rio Paraúna, rio São Francisco basin, and upper rio Santo Antônio, rio Doce basin.</p></tp:treatment-sec><tp:treatment-sec sec-type="diagnosis" id="SECID0EBIAK"><title>Diagnosis.</title><p><italic><tp:taxon-name><tp:taxon-name-part taxon-name-part-type="genus" reg="Psalidodon">Psalidodon</tp:taxon-name-part></tp:taxon-name></italic> sp. can be distinguished from its congeners from the study area, except of <italic><tp:taxon-name><tp:taxon-name-part taxon-name-part-type="genus" reg="Psalidodon">P.</tp:taxon-name-part><tp:taxon-name-part taxon-name-part-type="species" reg="rivularis">rivularis</tp:taxon-name-part></tp:taxon-name></italic>, by higher body anteriorly to dorsal fin origin; from <italic><tp:taxon-name><tp:taxon-name-part taxon-name-part-type="genus" reg="Astyanax">A.</tp:taxon-name-part><tp:taxon-name-part taxon-name-part-type="species" reg="rivularis">rivularis</tp:taxon-name-part></tp:taxon-name></italic> by having premaxilla slightly in front of dentary in lateral view; five narrow teeth aligned in the inner series of premaxillary bone; two narrow vertical lines of chromatophores surrounding border of abdominal scales; small hooks in pectoral and anal fins in mature males.</p></tp:treatment-sec><tp:treatment-sec sec-type="remarks" id="SECID0EEJAK"><title>Remarks.</title><p>In this study, we refer <italic><tp:taxon-name><tp:taxon-name-part taxon-name-part-type="genus" reg="Psalidodon">Psalidodon</tp:taxon-name-part></tp:taxon-name></italic> sp. such as putative new species from the study area, due to differences in morphology and color pattern between this species and another <tp:taxon-name><tp:taxon-name-part taxon-name-part-type="subfamily">Stethaprioninae</tp:taxon-name-part></tp:taxon-name> from Southeastern Brazil river basins, such as <italic><tp:taxon-name><tp:taxon-name-part taxon-name-part-type="genus" reg="Psalidodon">P.</tp:taxon-name-part><tp:taxon-name-part taxon-name-part-type="species" reg="fasciatus">fasciatus</tp:taxon-name-part></tp:taxon-name></italic>, <italic><tp:taxon-name><tp:taxon-name-part taxon-name-part-type="genus" reg="Psalidodon">P.</tp:taxon-name-part><tp:taxon-name-part taxon-name-part-type="species" reg="rivularis">rivularis</tp:taxon-name-part></tp:taxon-name></italic>, <italic><tp:taxon-name><tp:taxon-name-part taxon-name-part-type="genus" reg="Astyanax">A.</tp:taxon-name-part><tp:taxon-name-part taxon-name-part-type="species" reg="scabripinnis">scabripinnis</tp:taxon-name-part></tp:taxon-name></italic>, and <italic><tp:taxon-name><tp:taxon-name-part taxon-name-part-type="genus" reg="Astyanax">A.</tp:taxon-name-part><tp:taxon-name-part taxon-name-part-type="species" reg="turmalinensis">turmalinensis</tp:taxon-name-part></tp:taxon-name></italic>.</p></tp:treatment-sec><tp:treatment-sec><!--Section generated to contain objects referenced in tp:taxon-treatment.--><fig id="F4" position="float" orientation="portrait"><object-id xmlns:xlink="http://www.w3.org/1999/xlink" content-type="doi" xlink:type="simple">10.3897/zookeys.1054.67554.figure3</object-id><object-id xmlns:xlink="http://www.w3.org/1999/xlink" content-type="arpha" xlink:type="simple">3948FC3D-50A3-56E4-B0D6-C1EBA3EBE4AE</object-id><label>Figure 3.</label><caption><p><tp:taxon-name><tp:taxon-name-part taxon-name-part-type="order">Characiformes</tp:taxon-name-part></tp:taxon-name> species from the middle-southern Espinhaço mountain range, Minas Gerais state, Brazil <bold>A</bold><italic><tp:taxon-name><tp:taxon-name-part taxon-name-part-type="genus" reg="Hypomasticus">Hypomasticus</tp:taxon-name-part><tp:taxon-name-part taxon-name-part-type="species" reg="thayeri">thayeri</tp:taxon-name-part></tp:taxon-name></italic>, <named-content xmlns:xlink="http://www.w3.org/1999/xlink" content-type="dwc:institutional_code" xlink:type="simple">MNRJ</named-content> 43577, 91.1 mm SL <bold>B</bold><italic><tp:taxon-name><tp:taxon-name-part taxon-name-part-type="genus" reg="Characidium">Characidium</tp:taxon-name-part><tp:taxon-name-part taxon-name-part-type="species" reg="fasciatum">fasciatum</tp:taxon-name-part></tp:taxon-name></italic>, <named-content xmlns:xlink="http://www.w3.org/1999/xlink" content-type="dwc:institutional_code" xlink:type="simple">MNRJ</named-content> 48435, 68.8 mm SL <bold>C</bold><italic><tp:taxon-name><tp:taxon-name-part taxon-name-part-type="genus" reg="Characidium">Characidium</tp:taxon-name-part></tp:taxon-name></italic> sp. A, <named-content xmlns:xlink="http://www.w3.org/1999/xlink" content-type="dwc:institutional_code" xlink:type="simple">MNRJ</named-content> 46861, 65.5 mm SL <bold>D</bold><italic><tp:taxon-name><tp:taxon-name-part taxon-name-part-type="genus" reg="Characidium">Characidium</tp:taxon-name-part></tp:taxon-name></italic> sp. B, <named-content xmlns:xlink="http://www.w3.org/1999/xlink" content-type="dwc:institutional_code" xlink:type="simple">MNRJ</named-content> 48460, 56.2 mm SL <bold>E</bold><italic><tp:taxon-name><tp:taxon-name-part taxon-name-part-type="genus" reg="Characidium">Characidium</tp:taxon-name-part></tp:taxon-name></italic> sp. C, <named-content xmlns:xlink="http://www.w3.org/1999/xlink" content-type="dwc:institutional_code" xlink:type="simple">MNRJ</named-content> 46911, 42.3 mm SL <bold>F</bold><italic><tp:taxon-name><tp:taxon-name-part taxon-name-part-type="genus" reg="Astyanax">Astyanax</tp:taxon-name-part><tp:taxon-name-part taxon-name-part-type="species" reg="lacustris">lacustris</tp:taxon-name-part></tp:taxon-name></italic>, <named-content xmlns:xlink="http://www.w3.org/1999/xlink" content-type="dwc:institutional_code" xlink:type="simple">MNRJ</named-content> 48521, 52.6 mm SL <bold>G</bold><italic><tp:taxon-name><tp:taxon-name-part taxon-name-part-type="genus" reg="Deuterodon">Deuterodon</tp:taxon-name-part><tp:taxon-name-part taxon-name-part-type="species" reg="giton">giton</tp:taxon-name-part></tp:taxon-name></italic>, <named-content xmlns:xlink="http://www.w3.org/1999/xlink" content-type="dwc:institutional_code" xlink:type="simple">MNRJ</named-content> 48129, 47.5 mm SL <bold>H</bold><italic><tp:taxon-name><tp:taxon-name-part taxon-name-part-type="genus" reg="Deuterodon">Deuterodon</tp:taxon-name-part><tp:taxon-name-part taxon-name-part-type="species" reg="intermedius">intermedius</tp:taxon-name-part></tp:taxon-name></italic>, <named-content xmlns:xlink="http://www.w3.org/1999/xlink" content-type="dwc:institutional_code" xlink:type="simple">MNRJ</named-content> 47840, 42.1 mm SL <bold>I</bold><italic><tp:taxon-name><tp:taxon-name-part taxon-name-part-type="genus" reg="Deuterodon">Deuterodon</tp:taxon-name-part><tp:taxon-name-part taxon-name-part-type="species" reg="pedri">pedri</tp:taxon-name-part></tp:taxon-name></italic>, <named-content xmlns:xlink="http://www.w3.org/1999/xlink" content-type="dwc:institutional_code" xlink:type="simple">MNRJ</named-content> 48381, 65.5 mm SL <bold>J</bold><tp:taxon-name><tp:taxon-name-part taxon-name-part-type="genus" reg="Deuterodon">Deuterodon</tp:taxon-name-part><tp:taxon-name-part taxon-name-part-type="uncertainty-rank">aff.</tp:taxon-name-part><tp:taxon-name-part taxon-name-part-type="species" reg="taeniatus">taeniatus</tp:taxon-name-part></tp:taxon-name>, <named-content xmlns:xlink="http://www.w3.org/1999/xlink" content-type="dwc:institutional_code" xlink:type="simple">MNRJ</named-content> 45824, 55.5 mm SL <bold>K</bold><italic><tp:taxon-name><tp:taxon-name-part taxon-name-part-type="genus" reg="Hasemania">Hasemania</tp:taxon-name-part><tp:taxon-name-part taxon-name-part-type="species" reg="nana">nana</tp:taxon-name-part></tp:taxon-name></italic>, <named-content xmlns:xlink="http://www.w3.org/1999/xlink" content-type="dwc:institutional_code" xlink:type="simple">MNRJ</named-content> 48440, 28.4 mm SL <bold>L</bold><italic><tp:taxon-name><tp:taxon-name-part taxon-name-part-type="genus" reg="Hasemania">Hasemania</tp:taxon-name-part></tp:taxon-name></italic> sp., <named-content xmlns:xlink="http://www.w3.org/1999/xlink" content-type="dwc:institutional_code" xlink:type="simple">MNRJ</named-content> 48416, 25.1 mm SL <bold>M</bold><italic><tp:taxon-name><tp:taxon-name-part taxon-name-part-type="genus" reg="Oligosarcus">Oligosarcus</tp:taxon-name-part><tp:taxon-name-part taxon-name-part-type="species" reg="argenteus">argenteus</tp:taxon-name-part></tp:taxon-name></italic>, <named-content xmlns:xlink="http://www.w3.org/1999/xlink" content-type="dwc:institutional_code" xlink:type="simple">MNRJ</named-content> 48393, 82.6 mm SL <bold>N</bold><italic><tp:taxon-name><tp:taxon-name-part taxon-name-part-type="genus" reg="Piabina">Piabina</tp:taxon-name-part><tp:taxon-name-part taxon-name-part-type="species" reg="argentea">argentea</tp:taxon-name-part></tp:taxon-name></italic>, <named-content xmlns:xlink="http://www.w3.org/1999/xlink" content-type="dwc:institutional_code" xlink:type="simple">MZUSP</named-content> 110200, 44.2 mm SL <bold>O</bold><italic><tp:taxon-name><tp:taxon-name-part taxon-name-part-type="genus" reg="Psalidodon">Psalidodon</tp:taxon-name-part><tp:taxon-name-part taxon-name-part-type="species" reg="rivularis">rivularis</tp:taxon-name-part></tp:taxon-name></italic>, <named-content xmlns:xlink="http://www.w3.org/1999/xlink" content-type="dwc:institutional_code" xlink:type="simple">MNRJ</named-content> 48516, 46.8 mm SL <bold>P</bold><italic><tp:taxon-name><tp:taxon-name-part taxon-name-part-type="genus" reg="Psalidodon">Psalidodon</tp:taxon-name-part></tp:taxon-name></italic> sp. <named-content xmlns:xlink="http://www.w3.org/1999/xlink" content-type="dwc:institutional_code" xlink:type="simple">MNRJ</named-content> 48128, 59.4 mm SL <bold>Q</bold><italic><tp:taxon-name><tp:taxon-name-part taxon-name-part-type="genus" reg="Hoplias">Hoplias</tp:taxon-name-part><tp:taxon-name-part taxon-name-part-type="species" reg="intermedius">intermedius</tp:taxon-name-part></tp:taxon-name></italic><named-content xmlns:xlink="http://www.w3.org/1999/xlink" content-type="dwc:institutional_code" xlink:type="simple">MZUSP</named-content> 54696, 40.4 mm SL.</p></caption><graphic xmlns:xlink="http://www.w3.org/1999/xlink" xlink:href="zookeys-1054-025-g004.jpg" position="float" orientation="portrait" xlink:type="simple" id="oo_573396.jpg"><uri content-type="original_file" xlink:type="simple">https://binary.pensoft.net/fig/573396</uri></graphic></fig></tp:treatment-sec></tp:taxon-treatment>
