# Supplementary material for: The ichthyofauna of a poorly known area in the middle-southern Espinhaço mountain range, state of Minas Gerais, Brazil: diagnostics and identification keys
Source: Zookeys. 2021 Aug 3;1054:25–66. doi: 10.3897/zookeys.1054.67554 (PMC8355004; doi:10.3897/zookeys.1054.67554)
Supplement: XML Treatment for Euryochus thysanos [file zookeys.1054.67554-treatment38.xml]

<!DOCTYPE tp:taxon-treatment
  PUBLIC "-//TaxonX//DTD Taxonomic Treatment Publishing DTD v0 20100105//EN" "tax-treatment-NSO.dtd">
<tp:taxon-treatment xmlns:tp="http://www.plazi.org/taxpub"><tp:treatment-meta><kwd-group><label>Taxon classification</label><kwd><named-content xmlns:xlink="http://www.w3.org/1999/xlink" content-type="kingdom">Animalia</named-content></kwd><kwd><named-content xmlns:xlink="http://www.w3.org/1999/xlink" content-type="order">Siluriformes</named-content></kwd><kwd><named-content xmlns:xlink="http://www.w3.org/1999/xlink" content-type="family">Loricariidae</named-content></kwd></kwd-group><mixed-citation publication-type="journal"><person-group><name><surname>dos Santos</surname><given-names>Sérgio Alexandre</given-names></name><name><surname>de Britto</surname><given-names>Marcelo Ribeiro</given-names></name></person-group><article-title>The ichthyofauna of a poorly known area in the middle-southern Espinhaço mountain range, state of Minas Gerais, Brazil: diagnostics and identification keys</article-title><source>Zookeys</source><day>03</day><month>8</month><year>2021</year><volume>1054</volume><fpage>25</fpage><lpage>66</lpage><pub-id pub-id-type="doi">10.3897/zookeys.1054.67554</pub-id></mixed-citation></tp:treatment-meta><tp:nomenclature><tp:taxon-name>
                <object-id xmlns:xlink="http://www.w3.org/1999/xlink" content-type="arpha" xlink:type="simple">B0BCB7DD-3022-5CE3-BB2B-1AAB2CFECB04</object-id>
                <tp:taxon-name-part taxon-name-part-type="genus" reg="Euryochus">Euryochus</tp:taxon-name-part>
                <tp:taxon-name-part taxon-name-part-type="species" reg="thysanos">thysanos</tp:taxon-name-part>
              </tp:taxon-name><tp:taxon-authority>Pereira &amp; Reis, 2017</tp:taxon-authority><xref ref-type="fig" rid="F5">Fig. 4F</xref></tp:nomenclature><tp:treatment-sec sec-type="distribution" id="SECID0EJHBK"><title>Distribution.</title><p>Coastal rivers in Eastern Brazil, from the rio Itapemirim, and including the larger basins of the rio Doce and Mucuri, in Espirito Santo and Minas Gerais states, to the rio Frades, state of Bahia.</p></tp:treatment-sec><tp:treatment-sec sec-type="diagnosis" id="SECID0EOHBK"><title>Diagnosis.</title><p><italic><tp:taxon-name><tp:taxon-name-part taxon-name-part-type="genus" reg="Euryochus">Euryochus</tp:taxon-name-part><tp:taxon-name-part taxon-name-part-type="species" reg="thysanos">thysanos</tp:taxon-name-part></tp:taxon-name></italic> is diagnosed by having rounded and short inferior lip, leaving a large naked area in the ventral portion of head; inferior lip with barbel developed; 30–35 bicuspidate teeth in the premaxillary and dentary bones; absence of hypertrophied odontodes.</p></tp:treatment-sec><tp:treatment-sec><!--Section generated to contain objects referenced in tp:taxon-treatment.--><fig id="F5" position="float" orientation="portrait"><object-id xmlns:xlink="http://www.w3.org/1999/xlink" content-type="doi" xlink:type="simple">10.3897/zookeys.1054.67554.figure4</object-id><object-id xmlns:xlink="http://www.w3.org/1999/xlink" content-type="arpha" xlink:type="simple">B462ED32-DB2B-5882-ABC0-8A5D9440411D</object-id><label>Figure 4.</label><caption><p><tp:taxon-name><tp:taxon-name-part taxon-name-part-type="order">Siluriformes</tp:taxon-name-part></tp:taxon-name> species from the middle-southern Espinhaço mountain range, Minas Gerais state, Brazil <bold>A</bold><italic><tp:taxon-name><tp:taxon-name-part taxon-name-part-type="genus" reg="Bunocephalus">Bunocephalus</tp:taxon-name-part><tp:taxon-name-part taxon-name-part-type="species" reg="hartti">hartti</tp:taxon-name-part></tp:taxon-name></italic>, <named-content xmlns:xlink="http://www.w3.org/1999/xlink" content-type="dwc:institutional_code" xlink:type="simple">MZUSP</named-content> 064227, 44.7 <bold>B</bold><italic><tp:taxon-name><tp:taxon-name-part taxon-name-part-type="genus" reg="Trichomycterus">Trichomycterus</tp:taxon-name-part><tp:taxon-name-part taxon-name-part-type="species" reg="melanopygius">melanopygius</tp:taxon-name-part></tp:taxon-name></italic>, <named-content xmlns:xlink="http://www.w3.org/1999/xlink" content-type="dwc:institutional_code" xlink:type="simple">MNRJ</named-content> 47902, 85.2 mm SL <bold>C</bold><italic><tp:taxon-name><tp:taxon-name-part taxon-name-part-type="genus" reg="Trichomycterus">Trichomycterus</tp:taxon-name-part></tp:taxon-name></italic> sp. A, <named-content xmlns:xlink="http://www.w3.org/1999/xlink" content-type="dwc:institutional_code" xlink:type="simple">MNRJ</named-content> 47901, 87.4 mm SL <bold>D</bold><italic><tp:taxon-name><tp:taxon-name-part taxon-name-part-type="genus" reg="Trichomycterus">Trichomycterus</tp:taxon-name-part></tp:taxon-name></italic> sp. B, <named-content xmlns:xlink="http://www.w3.org/1999/xlink" content-type="dwc:institutional_code" xlink:type="simple">MNRJ</named-content> 46932, 57.0 mm SL <bold>E</bold><italic><tp:taxon-name><tp:taxon-name-part taxon-name-part-type="genus" reg="Callichthys">Callichthys</tp:taxon-name-part><tp:taxon-name-part taxon-name-part-type="species" reg="callichthys">callichthys</tp:taxon-name-part></tp:taxon-name></italic>, <named-content xmlns:xlink="http://www.w3.org/1999/xlink" content-type="dwc:institutional_code" xlink:type="simple">MNRJ</named-content> 48501, 58.2 mm SL <bold>F</bold><italic><tp:taxon-name><tp:taxon-name-part taxon-name-part-type="genus" reg="Euryochus">Euryochus</tp:taxon-name-part><tp:taxon-name-part taxon-name-part-type="species" reg="thysanos">thysanos</tp:taxon-name-part></tp:taxon-name></italic>, <named-content xmlns:xlink="http://www.w3.org/1999/xlink" content-type="dwc:institutional_code" xlink:type="simple">MNRJ</named-content> 47897, 74.4 mm SL <bold>G</bold><italic><tp:taxon-name><tp:taxon-name-part taxon-name-part-type="genus" reg="Harttia">Harttia</tp:taxon-name-part><tp:taxon-name-part taxon-name-part-type="species" reg="intermontana">intermontana</tp:taxon-name-part></tp:taxon-name></italic>, <named-content xmlns:xlink="http://www.w3.org/1999/xlink" content-type="dwc:institutional_code" xlink:type="simple">MNRJ</named-content> 48463, 42.4 mm SL <bold>H</bold><italic><tp:taxon-name><tp:taxon-name-part taxon-name-part-type="genus" reg="Hypostomus">Hypostomus</tp:taxon-name-part><tp:taxon-name-part taxon-name-part-type="species" reg="francisci">francisci</tp:taxon-name-part></tp:taxon-name></italic>, <named-content xmlns:xlink="http://www.w3.org/1999/xlink" content-type="dwc:institutional_code" xlink:type="simple">MZUSP</named-content> 37162, 66.8 mm SL <bold>I</bold><italic><tp:taxon-name><tp:taxon-name-part taxon-name-part-type="genus" reg="Neoplecostomus">Neoplecostomus</tp:taxon-name-part></tp:taxon-name></italic> sp. A, <named-content xmlns:xlink="http://www.w3.org/1999/xlink" content-type="dwc:institutional_code" xlink:type="simple">MNRJ</named-content> 46935, 73.0 mm SL <bold>J</bold><italic><tp:taxon-name><tp:taxon-name-part taxon-name-part-type="genus" reg="Neoplecostomus">Neoplecostomus</tp:taxon-name-part></tp:taxon-name></italic> sp. B, <named-content xmlns:xlink="http://www.w3.org/1999/xlink" content-type="dwc:institutional_code" xlink:type="simple">MNRJ</named-content> 48431, 43.0 mm SL <bold>K</bold><italic><tp:taxon-name><tp:taxon-name-part taxon-name-part-type="genus" reg="Pareiorhaphis">Pareiorhaphis</tp:taxon-name-part><tp:taxon-name-part taxon-name-part-type="species" reg="scutula">scutula</tp:taxon-name-part></tp:taxon-name></italic>, <named-content xmlns:xlink="http://www.w3.org/1999/xlink" content-type="dwc:institutional_code" xlink:type="simple">MNRJ</named-content> 48471, 88.1 mm SL <bold>L</bold><italic><tp:taxon-name><tp:taxon-name-part taxon-name-part-type="genus" reg="Pareiorhaphis">Pareiorhaphis</tp:taxon-name-part><tp:taxon-name-part taxon-name-part-type="species" reg="vetula">vetula</tp:taxon-name-part></tp:taxon-name></italic>, <named-content xmlns:xlink="http://www.w3.org/1999/xlink" content-type="dwc:institutional_code" xlink:type="simple">MNRJ</named-content> 46936, 40.4 mm SL.</p></caption><graphic xmlns:xlink="http://www.w3.org/1999/xlink" xlink:href="zookeys-1054-025-g005.jpg" position="float" orientation="portrait" xlink:type="simple" id="oo_573397.jpg"><uri content-type="original_file" xlink:type="simple">https://binary.pensoft.net/fig/573397</uri></graphic></fig></tp:treatment-sec></tp:taxon-treatment>
