# Supplementary material for: The ichthyofauna of a poorly known area in the middle-southern Espinhaço mountain range, state of Minas Gerais, Brazil: diagnostics and identification keys
Source: Zookeys. 2021 Aug 3;1054:25–66. doi: 10.3897/zookeys.1054.67554 (PMC8355004; doi:10.3897/zookeys.1054.67554)
Supplement: XML Treatment for Phalloceros harpagos [file zookeys.1054.67554-treatment55.xml]

<!DOCTYPE tp:taxon-treatment
  PUBLIC "-//TaxonX//DTD Taxonomic Treatment Publishing DTD v0 20100105//EN" "tax-treatment-NSO.dtd">
<tp:taxon-treatment xmlns:tp="http://www.plazi.org/taxpub"><tp:treatment-meta><kwd-group><label>Taxon classification</label><kwd><named-content xmlns:xlink="http://www.w3.org/1999/xlink" content-type="kingdom">Animalia</named-content></kwd><kwd><named-content xmlns:xlink="http://www.w3.org/1999/xlink" content-type="order">Cyprinodontiformes</named-content></kwd><kwd><named-content xmlns:xlink="http://www.w3.org/1999/xlink" content-type="family">Poeciliidae</named-content></kwd></kwd-group><mixed-citation publication-type="journal"><person-group><name><surname>dos Santos</surname><given-names>Sérgio Alexandre</given-names></name><name><surname>de Britto</surname><given-names>Marcelo Ribeiro</given-names></name></person-group><article-title>The ichthyofauna of a poorly known area in the middle-southern Espinhaço mountain range, state of Minas Gerais, Brazil: diagnostics and identification keys</article-title><source>Zookeys</source><day>03</day><month>8</month><year>2021</year><volume>1054</volume><fpage>25</fpage><lpage>66</lpage><pub-id pub-id-type="doi">10.3897/zookeys.1054.67554</pub-id></mixed-citation></tp:treatment-meta><tp:nomenclature><tp:taxon-name>
                <object-id xmlns:xlink="http://www.w3.org/1999/xlink" content-type="arpha" xlink:type="simple">ABDF2D3D-D745-529A-B1F4-5EA357076475</object-id>
                <tp:taxon-name-part taxon-name-part-type="genus" reg="Phalloceros">Phalloceros</tp:taxon-name-part>
                <tp:taxon-name-part taxon-name-part-type="species" reg="harpagos">harpagos</tp:taxon-name-part>
              </tp:taxon-name><tp:taxon-authority>Lucinda, 2008</tp:taxon-authority></tp:nomenclature><tp:treatment-sec sec-type="distribution" id="SECID0EHWCK"><title>Distribution.</title><p>Rio Paraná-Paraguay basin and coastal rivers from rio Itabapoana to rio Araranguá, in Brazil, Paraguay, and Argentina.</p></tp:treatment-sec><tp:treatment-sec sec-type="diagnosis" id="SECID0EMWCK"><title>Diagnosis.</title><p><italic><tp:taxon-name><tp:taxon-name-part taxon-name-part-type="genus" reg="Phalloceros">Phalloceros</tp:taxon-name-part><tp:taxon-name-part taxon-name-part-type="species" reg="harpagos">harpagos</tp:taxon-name-part></tp:taxon-name></italic> differs from <italic><tp:taxon-name><tp:taxon-name-part taxon-name-part-type="genus" reg="Phalloceros">P.</tp:taxon-name-part><tp:taxon-name-part taxon-name-part-type="species" reg="uai">uai</tp:taxon-name-part></tp:taxon-name></italic> by having gonopodium with hook in the two gonopodial appendages in males positioned close to the appendages; distal half of the appendage narrower than proximal half; urogenital papilla centralized in females, positioned between anus and the base of first anal fin ray.</p></tp:treatment-sec><tp:treatment-sec sec-type="remarks" id="SECID0EIXCK"><title>Remarks.</title><p>Albeit <italic><tp:taxon-name><tp:taxon-name-part taxon-name-part-type="genus" reg="Phalloceros">P.</tp:taxon-name-part><tp:taxon-name-part taxon-name-part-type="species" reg="harpagos">harpagos</tp:taxon-name-part></tp:taxon-name></italic> presents a relatively wide distribution in coastal drainages of Brazil, here we present the first record of the species in the rio Santo Antônio basin.</p></tp:treatment-sec></tp:taxon-treatment>
