# Supplementary material for: The ichthyofauna of a poorly known area in the middle-southern Espinhaço mountain range, state of Minas Gerais, Brazil: diagnostics and identification keys
Source: Zookeys. 2021 Aug 3;1054:25–66. doi: 10.3897/zookeys.1054.67554 (PMC8355004; doi:10.3897/zookeys.1054.67554)
Supplement: XML Treatment for Phalloceros uai [file zookeys.1054.67554-treatment56.xml]

<!DOCTYPE tp:taxon-treatment
  PUBLIC "-//TaxonX//DTD Taxonomic Treatment Publishing DTD v0 20100105//EN" "tax-treatment-NSO.dtd">
<tp:taxon-treatment xmlns:tp="http://www.plazi.org/taxpub"><tp:treatment-meta><kwd-group><label>Taxon classification</label><kwd><named-content xmlns:xlink="http://www.w3.org/1999/xlink" content-type="kingdom">Animalia</named-content></kwd><kwd><named-content xmlns:xlink="http://www.w3.org/1999/xlink" content-type="order">Cyprinodontiformes</named-content></kwd><kwd><named-content xmlns:xlink="http://www.w3.org/1999/xlink" content-type="family">Poeciliidae</named-content></kwd></kwd-group><mixed-citation publication-type="journal"><person-group><name><surname>dos Santos</surname><given-names>Sérgio Alexandre</given-names></name><name><surname>de Britto</surname><given-names>Marcelo Ribeiro</given-names></name></person-group><article-title>The ichthyofauna of a poorly known area in the middle-southern Espinhaço mountain range, state of Minas Gerais, Brazil: diagnostics and identification keys</article-title><source>Zookeys</source><day>03</day><month>8</month><year>2021</year><volume>1054</volume><fpage>25</fpage><lpage>66</lpage><pub-id pub-id-type="doi">10.3897/zookeys.1054.67554</pub-id></mixed-citation></tp:treatment-meta><tp:nomenclature><tp:taxon-name>
                <object-id xmlns:xlink="http://www.w3.org/1999/xlink" content-type="arpha" xlink:type="simple">D5751C61-FA0A-5473-962C-2A00217E5E05</object-id>
                <tp:taxon-name-part taxon-name-part-type="genus" reg="Phalloceros">Phalloceros</tp:taxon-name-part>
                <tp:taxon-name-part taxon-name-part-type="species" reg="uai">uai</tp:taxon-name-part>
              </tp:taxon-name><tp:taxon-authority>Lucinda, 2008</tp:taxon-authority><xref ref-type="fig" rid="F6">Fig. 5C</xref></tp:nomenclature><tp:treatment-sec sec-type="distribution" id="SECID0EBZCK"><title>Distribution.</title><p>Rio das Velhas, rio São Francisco basin, Brazil.</p></tp:treatment-sec><tp:treatment-sec sec-type="diagnosis" id="SECID0EGZCK"><title>Diagnosis.</title><p><italic><tp:taxon-name><tp:taxon-name-part taxon-name-part-type="genus" reg="Phalloceros">Phalloceros</tp:taxon-name-part><tp:taxon-name-part taxon-name-part-type="species" reg="uai">uai</tp:taxon-name-part></tp:taxon-name></italic> differs from <italic><tp:taxon-name><tp:taxon-name-part taxon-name-part-type="genus" reg="Phalloceros">P.</tp:taxon-name-part><tp:taxon-name-part taxon-name-part-type="species" reg="harpagos">harpagos</tp:taxon-name-part></tp:taxon-name></italic> by having gonopodium with small left hook facing down or up and forward in males, situated near to gonopodial appendage base; right hook absent; urogenital papilla directed to the right side in females, positioned laterally; anal opening in contact with first anal fin ray or close to it.</p></tp:treatment-sec><tp:treatment-sec sec-type="remarks" id="SECID0EC1CK"><title>Remarks.</title><p><italic><tp:taxon-name><tp:taxon-name-part taxon-name-part-type="genus" reg="Phalloceros">Phalloceros</tp:taxon-name-part><tp:taxon-name-part taxon-name-part-type="species" reg="uai">uai</tp:taxon-name-part></tp:taxon-name></italic> is an endemic species from rio São Francisco basin and, in this study, we present the first record for the rio Santo Antônio basin. <xref ref-type="bibr" rid="B36">Vieira et al. (2015)</xref> recorded the species in the rio Piracicaba, another important drainage from the rio Doce basin. The distribution of the species in adjacent basin deserves further research, and it is still being carefully investigated.</p></tp:treatment-sec><tp:treatment-sec><!--Section generated to contain objects referenced in tp:taxon-treatment.--><fig id="F6" position="float" orientation="portrait"><object-id xmlns:xlink="http://www.w3.org/1999/xlink" content-type="doi" xlink:type="simple">10.3897/zookeys.1054.67554.figure5</object-id><object-id xmlns:xlink="http://www.w3.org/1999/xlink" content-type="arpha" xlink:type="simple">AC40807D-7920-507A-93F9-4064E20D400E</object-id><label>Figure 5.</label><caption><p>Fish species from the middle-southern Espinhaço mountain range, Minas Gerais state, Brazil <bold>A</bold><tp:taxon-name><tp:taxon-name-part taxon-name-part-type="order">Gymnotiformes</tp:taxon-name-part></tp:taxon-name> (<italic><tp:taxon-name><tp:taxon-name-part taxon-name-part-type="genus" reg="Gymnotus">Gymnotus</tp:taxon-name-part><tp:taxon-name-part taxon-name-part-type="species" reg="carapo">carapo</tp:taxon-name-part></tp:taxon-name></italic> group, <named-content xmlns:xlink="http://www.w3.org/1999/xlink" content-type="dwc:institutional_code" xlink:type="simple">MNRJ</named-content> 48407, 130.5 mm SL) <bold>B</bold><tp:taxon-name><tp:taxon-name-part taxon-name-part-type="order">Synbranchiformes</tp:taxon-name-part></tp:taxon-name> (<italic><tp:taxon-name><tp:taxon-name-part taxon-name-part-type="genus" reg="Synbranchus">Synbranchus</tp:taxon-name-part><tp:taxon-name-part taxon-name-part-type="species" reg="marmoratus">marmoratus</tp:taxon-name-part></tp:taxon-name></italic> group, <named-content xmlns:xlink="http://www.w3.org/1999/xlink" content-type="dwc:institutional_code" xlink:type="simple">MNRJ</named-content> 48448, 116.8 mm SL) <bold>C</bold><tp:taxon-name><tp:taxon-name-part taxon-name-part-type="order">Cyprinodontiformes</tp:taxon-name-part></tp:taxon-name> (<italic><tp:taxon-name><tp:taxon-name-part taxon-name-part-type="genus" reg="Phalloceros">Phalloceros</tp:taxon-name-part><tp:taxon-name-part taxon-name-part-type="species" reg="uai">uai</tp:taxon-name-part></tp:taxon-name></italic>, <named-content xmlns:xlink="http://www.w3.org/1999/xlink" content-type="dwc:institutional_code" xlink:type="simple">MNRJ</named-content> 48408, 32.0 mm (female – above) and 16.3 mm (male – below) SL) <bold>D</bold><tp:taxon-name><tp:taxon-name-part taxon-name-part-type="order">Cichliformes</tp:taxon-name-part></tp:taxon-name> (<italic><tp:taxon-name><tp:taxon-name-part taxon-name-part-type="genus" reg="Australoheros">Australoheros</tp:taxon-name-part><tp:taxon-name-part taxon-name-part-type="species" reg="mattosi">mattosi</tp:taxon-name-part></tp:taxon-name></italic>, <named-content xmlns:xlink="http://www.w3.org/1999/xlink" content-type="dwc:institutional_code" xlink:type="simple">MNRJ</named-content> 48454, 54.6 mm SL <bold>E</bold><tp:taxon-name><tp:taxon-name-part taxon-name-part-type="order">Cichliformes</tp:taxon-name-part></tp:taxon-name> (<italic><tp:taxon-name><tp:taxon-name-part taxon-name-part-type="genus" reg="Australoheros">Australoheros</tp:taxon-name-part></tp:taxon-name></italic> sp., <named-content xmlns:xlink="http://www.w3.org/1999/xlink" content-type="dwc:institutional_code" xlink:type="simple">MNRJ</named-content> 46859, 39.3 mm SL).</p></caption><graphic xmlns:xlink="http://www.w3.org/1999/xlink" xlink:href="zookeys-1054-025-g006.jpg" position="float" orientation="portrait" xlink:type="simple" id="oo_573398.jpg"><uri content-type="original_file" xlink:type="simple">https://binary.pensoft.net/fig/573398</uri></graphic></fig></tp:treatment-sec><ref-list><ref id="B36"><mixed-citation xmlns:xlink="http://www.w3.org/1999/xlink" xlink:type="simple"><person-group><name name-style="western"><surname>Vieira</surname><given-names>F</given-names></name><name name-style="western"><surname>Gomes</surname><given-names>JPG</given-names></name><name name-style="western"><surname>Maia</surname><given-names>BP</given-names></name><name name-style="western"><surname>Martins</surname><given-names>LG</given-names></name></person-group> (<year>2015</year>) <source>Peixes do Quadrilátero Ferrífero – guia de identificação.</source><publisher-name>Fundação Biodiversitas</publisher-name>, <publisher-loc>Belo Horizonte</publisher-loc>, <size units="page">208 pp</size>.</mixed-citation></ref></ref-list></tp:taxon-treatment>
