# Supplementary material for: The ichthyofauna of a poorly known area in the middle-southern Espinhaço mountain range, state of Minas Gerais, Brazil: diagnostics and identification keys
Source: Zookeys. 2021 Aug 3;1054:25–66. doi: 10.3897/zookeys.1054.67554 (PMC8355004; doi:10.3897/zookeys.1054.67554)
Supplement: XML Treatment for Australoheros mattosi [file zookeys.1054.67554-treatment58.xml]

<!DOCTYPE tp:taxon-treatment
  PUBLIC "-//TaxonX//DTD Taxonomic Treatment Publishing DTD v0 20100105//EN" "tax-treatment-NSO.dtd">
<tp:taxon-treatment xmlns:tp="http://www.plazi.org/taxpub"><tp:treatment-meta><kwd-group><label>Taxon classification</label><kwd><named-content xmlns:xlink="http://www.w3.org/1999/xlink" content-type="kingdom">Animalia</named-content></kwd><kwd><named-content xmlns:xlink="http://www.w3.org/1999/xlink" content-type="order">Cichliformes</named-content></kwd><kwd><named-content xmlns:xlink="http://www.w3.org/1999/xlink" content-type="family">Cichlidae</named-content></kwd></kwd-group><mixed-citation publication-type="journal"><person-group><name><surname>dos Santos</surname><given-names>Sérgio Alexandre</given-names></name><name><surname>de Britto</surname><given-names>Marcelo Ribeiro</given-names></name></person-group><article-title>The ichthyofauna of a poorly known area in the middle-southern Espinhaço mountain range, state of Minas Gerais, Brazil: diagnostics and identification keys</article-title><source>Zookeys</source><day>03</day><month>8</month><year>2021</year><volume>1054</volume><fpage>25</fpage><lpage>66</lpage><pub-id pub-id-type="doi">10.3897/zookeys.1054.67554</pub-id></mixed-citation></tp:treatment-meta><tp:nomenclature><tp:taxon-name>
                <object-id xmlns:xlink="http://www.w3.org/1999/xlink" content-type="arpha" xlink:type="simple">769FCF87-9237-58E2-96F5-E4A063004054</object-id>
                <tp:taxon-name-part taxon-name-part-type="genus" reg="Australoheros">Australoheros</tp:taxon-name-part>
                <tp:taxon-name-part taxon-name-part-type="species" reg="mattosi">mattosi</tp:taxon-name-part>
              </tp:taxon-name><tp:taxon-authority>Ottoni, 2012</tp:taxon-authority><xref ref-type="fig" rid="F6">Fig. 5D</xref></tp:nomenclature><tp:treatment-sec sec-type="distribution" id="SECID0EK5CK"><title>Distribution.</title><p>Rio São Francisco basin, Southeastern Brazil.</p></tp:treatment-sec><tp:treatment-sec sec-type="diagnosis" id="SECID0EP5CK"><title>Diagnosis.</title><p><italic><tp:taxon-name><tp:taxon-name-part taxon-name-part-type="genus" reg="Australoheros">Australoheros</tp:taxon-name-part><tp:taxon-name-part taxon-name-part-type="species" reg="mattosi">mattosi</tp:taxon-name-part></tp:taxon-name></italic> differs from <italic><tp:taxon-name><tp:taxon-name-part taxon-name-part-type="genus" reg="Australoheros">Australoheros</tp:taxon-name-part></tp:taxon-name></italic> sp. by having XVI–XVII+9–11 dorsal fin rays; VII–VIII+9 anal fin rays.</p></tp:treatment-sec><tp:treatment-sec><!--Section generated to contain objects referenced in tp:taxon-treatment.--><fig id="F6" position="float" orientation="portrait"><object-id xmlns:xlink="http://www.w3.org/1999/xlink" content-type="doi" xlink:type="simple">10.3897/zookeys.1054.67554.figure5</object-id><object-id xmlns:xlink="http://www.w3.org/1999/xlink" content-type="arpha" xlink:type="simple">AC40807D-7920-507A-93F9-4064E20D400E</object-id><label>Figure 5.</label><caption><p>Fish species from the middle-southern Espinhaço mountain range, Minas Gerais state, Brazil <bold>A</bold><tp:taxon-name><tp:taxon-name-part taxon-name-part-type="order">Gymnotiformes</tp:taxon-name-part></tp:taxon-name> (<italic><tp:taxon-name><tp:taxon-name-part taxon-name-part-type="genus" reg="Gymnotus">Gymnotus</tp:taxon-name-part><tp:taxon-name-part taxon-name-part-type="species" reg="carapo">carapo</tp:taxon-name-part></tp:taxon-name></italic> group, <named-content xmlns:xlink="http://www.w3.org/1999/xlink" content-type="dwc:institutional_code" xlink:type="simple">MNRJ</named-content> 48407, 130.5 mm SL) <bold>B</bold><tp:taxon-name><tp:taxon-name-part taxon-name-part-type="order">Synbranchiformes</tp:taxon-name-part></tp:taxon-name> (<italic><tp:taxon-name><tp:taxon-name-part taxon-name-part-type="genus" reg="Synbranchus">Synbranchus</tp:taxon-name-part><tp:taxon-name-part taxon-name-part-type="species" reg="marmoratus">marmoratus</tp:taxon-name-part></tp:taxon-name></italic> group, <named-content xmlns:xlink="http://www.w3.org/1999/xlink" content-type="dwc:institutional_code" xlink:type="simple">MNRJ</named-content> 48448, 116.8 mm SL) <bold>C</bold><tp:taxon-name><tp:taxon-name-part taxon-name-part-type="order">Cyprinodontiformes</tp:taxon-name-part></tp:taxon-name> (<italic><tp:taxon-name><tp:taxon-name-part taxon-name-part-type="genus" reg="Phalloceros">Phalloceros</tp:taxon-name-part><tp:taxon-name-part taxon-name-part-type="species" reg="uai">uai</tp:taxon-name-part></tp:taxon-name></italic>, <named-content xmlns:xlink="http://www.w3.org/1999/xlink" content-type="dwc:institutional_code" xlink:type="simple">MNRJ</named-content> 48408, 32.0 mm (female – above) and 16.3 mm (male – below) SL) <bold>D</bold><tp:taxon-name><tp:taxon-name-part taxon-name-part-type="order">Cichliformes</tp:taxon-name-part></tp:taxon-name> (<italic><tp:taxon-name><tp:taxon-name-part taxon-name-part-type="genus" reg="Australoheros">Australoheros</tp:taxon-name-part><tp:taxon-name-part taxon-name-part-type="species" reg="mattosi">mattosi</tp:taxon-name-part></tp:taxon-name></italic>, <named-content xmlns:xlink="http://www.w3.org/1999/xlink" content-type="dwc:institutional_code" xlink:type="simple">MNRJ</named-content> 48454, 54.6 mm SL <bold>E</bold><tp:taxon-name><tp:taxon-name-part taxon-name-part-type="order">Cichliformes</tp:taxon-name-part></tp:taxon-name> (<italic><tp:taxon-name><tp:taxon-name-part taxon-name-part-type="genus" reg="Australoheros">Australoheros</tp:taxon-name-part></tp:taxon-name></italic> sp., <named-content xmlns:xlink="http://www.w3.org/1999/xlink" content-type="dwc:institutional_code" xlink:type="simple">MNRJ</named-content> 46859, 39.3 mm SL).</p></caption><graphic xmlns:xlink="http://www.w3.org/1999/xlink" xlink:href="zookeys-1054-025-g006.jpg" position="float" orientation="portrait" xlink:type="simple" id="oo_573398.jpg"><uri content-type="original_file" xlink:type="simple">https://binary.pensoft.net/fig/573398</uri></graphic></fig></tp:treatment-sec></tp:taxon-treatment>
